# Supplementary material for: Regioselective and Stereoselective Synthesis of Parthenolide Analogs by Acyl Nitroso-Ene Reaction and Their Biological Evaluation against Mycobacterium tuberculosis
Source: Int J Mol Sci. 2023 Dec 12;24(24):17395. doi: 10.3390/ijms242417395 (PMC10744032; doi:10.3390/ijms242417395)
Supplement: Supplementary file 1 [file ijms-24-17395-s001.zip]

Archive with 1 entries (1 files):
- ijms-2727802-supplementary.pdf
